# Supplementary material for: No Evidence for Myocarditis or Other Organ Affection by Induction of an Immune Response against Critical SARS-CoV-2 Protein Epitopes in a Mouse Model Susceptible for Autoimmunity
Source: Int J Mol Sci. 2023 Jun 8;24(12):9873. doi: 10.3390/ijms24129873 (PMC10298153; doi:10.3390/ijms24129873)
Supplement: Supplementary file 1 [file ijms-24-09873-s001.zip]

Archive with 1 entries (1 files):
- ijms-2425796-supplementary.pdf
